# Supplementary material for: PEDV inhibits HNRNPA3 expression by miR-218-5p to enhance cellular lipid accumulation and promote viral replication
Source: mBio. 2024 Jan 23;15(2):e03197-23. doi: 10.1128/mbio.03197-23 (PMC10865979; doi:10.1128/mbio.03197-23)
Supplement: Table S1 — Sequences of miRNA mimic and inhibitor and siRNAs used in this study. [file mbio.03197-23-s0002.xlsx]

## Sheet: Sheet1
Table S1 Sequences of miRNA mimic/inhibitor and siRNAs used in this study.
Purpose	Names	sense (5’-3’)	antisense (5’-3’)
siRNA sequences	si-HNRNPA3	GGUCCUGGUUAUAGUAGUATT	UACUACUAUAACCAGGACCTT
	si-SREBF1	GCACUGAGGCUAAGCUGAATT	UUCAGCUUAGCCUCAGUGCTT
	si-ZNF135	AGUCAAACUGUCAGUUCUAAATT	UAGAACUGACAGUUUGACUUU
	si-JNK	GAAAUGUUGCAAUCAAGAAGCTT	UUCUUGAUUGCAACAUUUCUUTT
	si-PI3K	CCUAGUAGAAUGUUUACUACCTT	UAGUAAACAUUCUACUAGGAUTT
	siNC	UUCUCCGAACGUGUCACGUTT	ACGUGACACGUUCGGAGAATT
miRNA sequences	miR-218-5p mimic	UUGUGCUUGAUCUAACCAUGU	AUGGUUAGAUCAAGCACAAUU
	miR-218-5p inhibitor	ACAUGGUUAGAUCAAGCACAA
	NC mimic	GCGACGAUCUGCCUAAGAUTT	AUCUUAGGCAGAUCGUCGCTT
	NC inhibitor	CAGUACUUUUGUGUAGUACAA
