# Supplementary material for: PEDV inhibits HNRNPA3 expression by miR-218-5p to enhance cellular lipid accumulation and promote viral replication
Source: mBio. 2024 Jan 23;15(2):e03197-23. doi: 10.1128/mbio.03197-23 (PMC10865979; doi:10.1128/mbio.03197-23)
Supplement: Table S2 — Sequences of primers used for plasmid construction in this study. [file mbio.03197-23-s0003.xlsx]

## Sheet: Sheet1
Table S2 Sequences of primers used for plasmid construction in this study.
Names	Sequence (5’-3’)
pCDNA3.1-Flag-HNRNPA3-F	CGCGGATCCGCCACCATGGCGCATTGGCCCGCAATGG
pCDNA3.1-Flag-HNRNPA3-R	CCGCTCGAGGAACCTTCTGCTACCATATCCAC
pmirGLO-HNRNPA3-UTR-F	CGCGAGCTCGTCTACTGTTTTGCGCCAGCTA
pmirGLO-HNRNPA3-UTR-R	CCGCTCGAGGACAATTTAGCTCAATTTTAATG
pEGFP-NSP9-F	CCGCTCGAGTCAATAATGAAATTATTCCTGG
pEGFP-NSP9-R	CGCGGATCCCTGCAAGCGTACAGTGGCACCT
pGL4.10-SREBF1-2K-F	CGGGGTACCGGGACCAAGGCAGGTGGATTAC
pGL4.10-SREBF1-1.9K-F	CGGGGTACCCATGGTGGCATGTGCCTGTAAT
pGL4.10-SREBF1-1.8K-F	CGGGGTACCGCTGCACTCCAGCCTGGGCAAC
pGL4.10-SREBF1-1.7K-F	CGGGGTACCACCCTCCCTGCCTCTGCAGTGA
pGL4.10-SREBF1-1.6K-F	CGGGGTACCGCAAGCAGGTGAAAACCCAGAT
pGL4.10-SREBF1-1.2K-F	CGGGGTACCCCCACACACCCCTTCTAAAATGC
pGL4.10-SREBF1-0.8K-F	CGGGGTACCTGATCCAGGGCAGCCTGGCTCT
pGL4.10-SREBF1-0.4K-F	CGGGGTACCAGTGACGTCACTGGCCCAGCAG
pGL4.10-SREBF1-0.1K-F	CGGGGTACCGGGGCCGGCTGAGGGGAGATTT
pGL4.10-SREBF1-R	CCGCTCGAGGCCGCGTCCAGATCGCACGGCC
* Underlined sequences indicate restriction enzyme sites added for cloning.
