# Supplementary material for: PEDV inhibits HNRNPA3 expression by miR-218-5p to enhance cellular lipid accumulation and promote viral replication
Source: mBio. 2024 Jan 23;15(2):e03197-23. doi: 10.1128/mbio.03197-23 (PMC10865979; doi:10.1128/mbio.03197-23)
Supplement: Table S3 — Sequences of primers used for qPCR in this study. [file mbio.03197-23-s0004.xlsx]

## Sheet: Sheet1
Table S3 Sequences of primers used for qPCR in this study.
Names	Sequence (5’-3’)
HNRNPA3-F	GTCTCAAAATGGAGGGCCATGA
HNRNPA3-R	AGCCCCTGGAACGTTTTGTT
PEDV N-F	AGATCGCCAGTTTAGCACCA
PEDV N-R	GGCAAACCCACATCATCGT
ACTB-F	CTTAGTTGCGTTACACCCTTTC
ACTB-R	TGTCACCTTCACCGTTCCA
SREBF1-F	GACCTGCTGGATCTGCGAG
SREBF1-R	AGCCTTCTCTACAGGGAGCC
FASN-F	CAGGCGCTCAAGAAGGTGAT
FASN-R	ATTGTACTCGGCGGAAGACG
ACC1-F	GGCAGCTCTGGAGGTGTATG
ACC1-R	AGCGTAGGGATGTTCCCTCT
SCD1-F	CACTTGGAGCTGTGGGTGAG
SCD1-R	AAGTTGATGTGCCAGCGGTA
ZNF135-F	CCGTCAGGCGGAGCAG
ZNF135-R	TCCGGGTCTGTGGAGACG
miR-218-5P-F	GCGCGTTGTGCTTGATCTAA
miR-218-5P-R	AGTGCAGGGTCCGAGGTATT
U6-F	CTCGCTTCGGCAGCACA
U6-R	AACGCTTCACGAATTTGCGT
